# Supplementary material for: The Role of the Immune Phenotype in Tumor Progression and Prognosis of Patients with Mycosis Fungoides: A Quantitative Immunohistology Whole Slide Approach
Source: Cells. 2022 Nov 11;11(22):3570. doi: 10.3390/cells11223570 (PMC9688439; doi:10.3390/cells11223570)
Supplement: Supplementary file 1 [file cells-11-03570-s001.zip]

Archive with 1 entries (1 files):
- cells-1851856-supplementary.pdf
